# Supplementary material for: The Cis-Effect Explained Using Next-Generation QTAIM
Source: Molecules. 2022 Sep 18;27(18):6099. doi: 10.3390/molecules27186099 (PMC9506152; doi:10.3390/molecules27186099)
Supplement: Supplementary file 1 [file molecules-27-06099-s001.zip]

Archive with 1 entries (1 files):
- molecules-1885066-supplementary.pdf
